# Supplementary material for: Compositions and Antioxidant Activity of Tea Polysaccharides Extracted from Different Tea (Camellia sinensis L.) Varieties
Source: Foods. 2023 Sep 27;12(19):3584. doi: 10.3390/foods12193584 (PMC10572641; doi:10.3390/foods12193584)
Supplement: Supplementary file 1 [file foods-12-03584-s001.zip]

Archive with 1 entries (1 files):
- foods-2588156-supplementary.pdf
